# Supplementary material for: Integrated Analysis of the ETS Family in Melanoma Reveals a Regulatory Role of ETV7 in the Immune Microenvironment
Source: Front Immunol. 2020 Dec 23;11:612784. doi: 10.3389/fimmu.2020.612784 (PMC7786291; doi:10.3389/fimmu.2020.612784)
Supplement: Supplementary file 2 [file Table_1.xlsx]

## Sheet: Table S1
Supplementary table 1. ETV7-related genes in the TCGA_SKCM data set
Gene Symbol	Coefficient	P_value
IRF1	0.843424	1.24e-128
PLAAT4	0.8057	9.77e-109
PSMB9	0.803538	9.9e-108
LAG3	0.797414	6.01e-105
APOL1	0.795628	3.74e-104
APOL3	0.794168	1.64e-103
GBP1P1	0.79268	7.33e-103
IL18BP	0.791839	1.7e-102
GBP5	0.789461	1.79e-101
GBP1	0.788266	5.78e-101
EPSTI1	0.784856	1.57e-99
CCL5	0.78433	2.6e-99
CXCL10	0.783872	4.03e-99
IL12RB1	0.78207	2.24e-98
NKG7	0.777333	1.87e-96
TAP1	0.777216	2.08e-96
CCL4	0.776139	5.6e-96
CD8A	0.773723	5.05e-95
PDCD1	0.77264	1.34e-94
GZMA	0.772201	1.99e-94
UBD	0.771007	5.81e-94
CXCL9	0.770538	8.83e-94
FASLG	0.770234	1.16e-93
GBP4	0.768453	5.6e-93
IFNG	0.766729	2.55e-92
NLRC5	0.764958	1.19e-91
CD2	0.762572	9.26e-91
TBX21	0.762292	1.18e-90
GZMH	0.760919	3.79e-90
CXCL11	0.75689	1.12e-88
TIGIT	0.756595	1.43e-88
CD8B	0.756253	1.9e-88
CXCR6	0.756045	2.26e-88
PRF1	0.755042	5.19e-88
PSME2	0.754276	9.75e-88
JAKMIP1	0.752546	4.02e-87
SLA2	0.752088	5.83e-87
CCR5	0.751216	1.18e-86
CD3D	0.746492	5.21e-85
CALHM6	0.745197	1.45e-84
APOL6	0.744877	1.86e-84
ZBED2	0.743827	4.24e-84
CXCR3	0.743361	6.1e-84
ASCL2	0.740847	4.29e-83
SIRPG	0.740608	5.16e-83
CTSW	0.739616	1.11e-82
ANKRD22	0.73606	1.66e-81
GZMB	0.735285	2.97e-81
HLA-B	0.734448	5.57e-81
CD74	0.732648	2.13e-80
IDO1	0.731755	4.14e-80
UBE2L6	0.729897	1.63e-79
PSME1	0.727051	1.3e-78
IL4I1	0.726564	1.85e-78
PSMB10	0.725937	2.9e-78
PSTPIP1	0.724811	6.53e-78
CD7	0.724447	8.47e-78
IL2RB	0.723246	2e-77
IL2RG	0.722196	4.21e-77
HLA-DPB1	0.719133	3.65e-76
ITGAL	0.719115	3.69e-76
CD3E	0.718917	4.24e-76
LCK	0.718532	5.55e-76
SIT1	0.717989	8.11e-76
CD27	0.717677	1.01e-75
HLA-E	0.716775	1.88e-75
SECTM1	0.716673	2.02e-75
HLA-F	0.716233	2.74e-75
XCL2	0.714067	1.22e-74
IL32	0.713972	1.3e-74
TNFRSF9	0.713678	1.59e-74
PSMB8	0.712624	3.26e-74
KLHDC7B	0.711574	6.64e-74
HLA-DRB1	0.709937	2.01e-73
GPR171	0.709795	2.21e-73
FCGR1A	0.708788	4.34e-73
SNX20	0.708698	4.61e-73
CXCL13	0.708	7.34e-73
HLA-DRA	0.707756	8.64e-73
CIITA	0.707218	1.24e-72
SH2D1A	0.706574	1.9e-72
GZMK	0.705492	3.88e-72
CRTAM	0.704469	7.61e-72
SLAMF8	0.703828	1.16e-71
CD3G	0.703339	1.6e-71
KLRD1	0.702163	3.44e-71
IRF1-AS1	0.702066	3.66e-71
SLAMF6	0.701718	4.59e-71
PARP12	0.701368	5.76e-71
HLA-DQA1	0.700475	1.03e-70
GCH1	0.70025	1.19e-70
UBASH3A	0.699776	1.61e-70
CD247	0.699204	2.33e-70
HLA-C	0.699124	2.46e-70
IL27	0.698036	4.94e-70
FCGR1B	0.697866	5.5e-70
KIR2DL4	0.697443	7.21e-70
LOC112268354	0.697443	7.21e-70
IKZF3	0.697183	8.51e-70
HCP5	0.69716	8.63e-70
STAT1	0.697018	9.45e-70
HCST	0.696087	1.71e-69
HAVCR2	0.695367	2.7e-69
CD38	0.695055	3.29e-69
ICOS	0.69325	1.02e-68
IL21R	0.692402	1.74e-68
PSMB8-AS1	0.692052	2.17e-68
HLA-DPA1	0.691097	3.93e-68
IL15RA	0.688497	1.96e-67
CCL8	0.687878	2.87e-67
ARHGAP9	0.687011	4.88e-67
LINC02528	0.686737	5.78e-67
TRIM22	0.686478	6.76e-67
CORO1A	0.685541	1.2e-66
SOCS1	0.685486	1.24e-66
CST7	0.684863	1.81e-66
RASAL3	0.684587	2.14e-66
PTPN7	0.684233	2.65e-66
NCF1	0.683925	3.19e-66
PTPN6	0.683574	3.94e-66
LGALS17A	0.683488	4.15e-66
GBP2	0.683211	4.9e-66
IL10RA	0.68209	9.62e-66
ZBP1	0.681296	1.55e-65
C2	0.680461	2.55e-65
BIN2	0.680208	2.96e-65
LILRB2	0.679699	4.01e-65
B2M	0.67756	1.42e-64
PCED1B	0.677401	1.56e-64
HLA-DMB	0.676864	2.14e-64
OASL	0.676589	2.51e-64
LST1	0.676404	2.8e-64
CD274	0.676325	2.93e-64
C1QA	0.676182	3.19e-64
SLA	0.674807	7.12e-64
GNGT2	0.674246	9.87e-64
NCF1C	0.673464	1.55e-63
CD72	0.672868	2.19e-63
MYO1G	0.672685	2.44e-63
PLEK	0.672684	2.44e-63
MYO1F	0.672673	2.46e-63
STAC3	0.671746	4.19e-63
SASH3	0.671474	4.9e-63
CCL4L2	0.671191	5.77e-63
CCL4L1	0.671191	5.77e-63
TBC1D10C	0.67113	5.97e-63
HLA-DMA	0.670345	9.37e-63
VAV1	0.670265	9.81e-63
HLA-DOA	0.670189	1.02e-62
FCRL6	0.670047	1.11e-62
SLFN12L	0.669466	1.55e-62
SPN	0.669412	1.6e-62
WAS	0.668998	2.02e-62
CD86	0.668675	2.43e-62
C1QC	0.668652	2.46e-62
PCED1B-AS1	0.66829	3.02e-62
C1QB	0.66799	3.59e-62
AIF1	0.667262	5.41e-62
ARHGAP30	0.667165	5.72e-62
GIMAP4	0.666981	6.35e-62
LGALS9	0.666799	7.03e-62
CD6	0.665561	1.41e-61
P2RY6	0.664483	2.59e-61
PARP14	0.664369	2.76e-61
C16orf54	0.663875	3.63e-61
LILRB4	0.663548	4.36e-61
TRIM21	0.662256	8.94e-61
PDCD1LG2	0.661346	1.48e-60
APOL2	0.660839	1.96e-60
APOBEC3G	0.660661	2.16e-60
HLA-DQB1	0.66037	2.54e-60
SLC15A3	0.659943	3.21e-60
HCLS1	0.659812	3.45e-60
DOK2	0.65871	6.31e-60
SIGLEC1	0.657921	9.71e-60
CD5	0.657719	1.08e-59
CD53	0.657399	1.29e-59
MIR155HG	0.657114	1.51e-59
ACAP1	0.656231	2.43e-59
APOL4	0.656088	2.63e-59
TAP2	0.655228	4.19e-59
LILRB1	0.654918	4.95e-59
CTSS	0.654253	7.08e-59
ITGB2	0.653822	8.93e-59
ZNF683	0.653624	9.93e-59
TNFRSF1B	0.653313	1.17e-58
TARP	0.652029	2.33e-58
NCF1B	0.651339	3.37e-58
SPI1	0.651021	3.99e-58
SP140	0.650781	4.53e-58
CD48	0.650696	4.74e-58
NCKAP1L	0.650452	5.39e-58
TNFAIP8L2	0.650224	6.09e-58
CYTH4	0.650045	6.69e-58
TYROBP	0.649595	8.49e-58
TAPBP	0.64957	8.6e-58
XCL1	0.649119	1.09e-57
GPBAR1	0.648454	1.55e-57
BTN3A3	0.647817	2.17e-57
FGD2	0.647495	2.57e-57
FCGR3A	0.647457	2.62e-57
TRAT1	0.647351	2.77e-57
TAGAP	0.647204	2.99e-57
PYHIN1	0.646902	3.5e-57
EBI3	0.646648	4e-57
TNFSF10	0.645981	5.66e-57
ADGRG5	0.645509	7.24e-57
APBB1IP	0.644911	9.88e-57
HCK	0.643488	2.07e-56
IKZF1	0.64348	2.07e-56
SELPLG	0.643465	2.09e-56
PARVG	0.643234	2.35e-56
CD96	0.643026	2.62e-56
TYMP	0.642548	3.35e-56
PTPRC	0.642004	4.44e-56
ZAP70	0.641754	5.04e-56
NCF4	0.641605	5.45e-56
BATF2	0.641549	5.6e-56
ITK	0.641545	5.62e-56
SERPING1	0.64069	8.7e-56
UBA7	0.63984	1.34e-55
AOAH	0.639379	1.7e-55
FBXO6	0.638723	2.37e-55
P2RY10	0.638385	2.81e-55
HLA-DRB5	0.638378	2.82e-55
PLA2G2D	0.638128	3.2e-55
TNIP3	0.637607	4.17e-55
AKAP5	0.637524	4.35e-55
TRAF3IP3	0.637366	4.71e-55
SAMSN1	0.637299	4.87e-55
LOC388813	0.637299	4.87e-55
CCR2	0.636555	7.09e-55
CLEC7A	0.636459	7.44e-55
SIGLEC10	0.635936	9.68e-55
IL18	0.635837	1.02e-54
ADA2	0.634983	1.56e-54
NFAM1	0.634802	1.71e-54
CYTIP	0.634571	1.92e-54
TMEM150B	0.634267	2.23e-54
HSH2D	0.634241	2.26e-54
SEMA4A	0.634202	2.31e-54
CCL3	0.634045	2.49e-54
SLC7A7	0.633924	2.65e-54
LCP1	0.633815	2.8e-54
IFI30	0.632746	4.76e-54
CLEC4E	0.632591	5.14e-54
GIMAP7	0.631634	8.26e-54
SQOR	0.631502	8.81e-54
ABI3	0.630531	1.42e-53
S1PR4	0.630235	1.65e-53
LAPTM5	0.63019	1.68e-53
NOD2	0.629731	2.11e-53
TLR8	0.629647	2.2e-53
RTP5	0.628509	3.84e-53
CCRL2	0.627595	6e-53
DOCK2	0.627503	6.27e-53
MS4A6A	0.627366	6.7e-53
CCDC88B	0.627018	7.94e-53
JAML	0.626717	9.19e-53
LAIR1	0.625813	1.42e-52
THEMIS	0.625758	1.46e-52
GPR65	0.625406	1.73e-52
PSTPIP2	0.624406	2.81e-52
PTAFR	0.624229	3.06e-52
GNLY	0.624057	3.32e-52
SPOCK2	0.623495	4.35e-52
MNDA	0.622688	6.41e-52
HK3	0.62205	8.69e-52
OAS2	0.621794	9.82e-52
CD52	0.62178	9.89e-52
EVI2B	0.62119	1.31e-51
IRF8	0.620964	1.46e-51
C1orf162	0.620743	1.62e-51
CARD11	0.620292	2.01e-51
NMI	0.620265	2.03e-51
MAP4K1	0.619387	3.08e-51
PILRA	0.618895	3.89e-51
ITGB7	0.618664	4.34e-51
CASP5	0.61854	4.6e-51
INPP5D	0.618402	4.91e-51
WARS1	0.616484	1.21e-50
PTPN22	0.616483	1.21e-50
TNF	0.616419	1.24e-50
GIMAP6	0.615587	1.84e-50
CD300LF	0.615504	1.91e-50
LSP1	0.615484	1.93e-50
GIMAP1	0.615073	2.33e-50
CD80	0.614852	2.59e-50
LOC107985688	0.61482	2.63e-50
CD244	0.614399	3.19e-50
NCF2	0.614155	3.58e-50
IGSF6	0.613135	5.73e-50
RASSF4	0.612033	9.54e-50
FCGR1CP	0.611832	1.05e-49
TIFAB	0.611682	1.12e-49
FMNL1	0.611498	1.22e-49
APOBEC3H	0.611167	1.42e-49
SAMD9L	0.610845	1.65e-49
CD84	0.610358	2.06e-49
RASGRP1	0.609932	2.5e-49
LOC105373098	0.609324	3.3e-49
FGD3	0.609214	3.47e-49
OAS1	0.609124	3.62e-49
TRIM69	0.608617	4.56e-49
TNFSF13B	0.608441	4.94e-49
SEPTIN1	0.607845	6.47e-49
GVINP1	0.607582	7.29e-49
XAF1	0.607553	7.39e-49
PARP9	0.607546	7.41e-49
SCIMP	0.607358	8.07e-49
IFI35	0.606577	1.15e-48
TNFRSF18	0.606157	1.39e-48
LTA	0.60482	2.53e-48
BCL2L14	0.604279	3.23e-48
CCDC69	0.603916	3.8e-48
RASSF5	0.603598	4.38e-48
ICAM3	0.603516	4.54e-48
ADAMDEC1	0.602704	6.53e-48
HLA-A	0.602148	8.36e-48
APOBEC3D	0.602044	8.76e-48
DAPP1	0.601449	1.14e-47
CYBB	0.600575	1.68e-47
LILRB3	0.60054	1.71e-47
LOC102725035	0.60054	1.71e-47
LOC107987425	0.60054	1.71e-47
LOC107987462	0.60054	1.71e-47
IL18RAP	0.598265	4.65e-47
RHOH	0.598204	4.77e-47
TESPA1	0.597498	6.5e-47
NLRC3	0.597304	7.08e-47
FCRL3	0.597095	7.75e-47
RSAD2	0.59689	8.48e-47
SAMD3	0.596764	8.96e-47
VNN2	0.596734	9.08e-47
LY75	0.596455	1.03e-46
TRANK1	0.596362	1.07e-46
NAPSB	0.596288	1.1e-46
CD4	0.595789	1.37e-46
CSF2RB	0.595429	1.6e-46
SLC27A2	0.595187	1.78e-46
LAX1	0.595044	1.89e-46
SOWAHD	0.594855	2.05e-46
TMSB4X	0.594819	2.09e-46
HLA-DOB	0.594437	2.46e-46
SYTL3	0.594284	2.63e-46
BIRC3	0.594178	2.75e-46
FGR	0.59407	2.89e-46
PRKCQ	0.593826	3.21e-46
BTN3A1	0.593297	4.03e-46
IFITM1	0.593108	4.37e-46
TFEC	0.592611	5.41e-46
BATF	0.592526	5.62e-46
ZC3H12D	0.592193	6.48e-46
IFI44L	0.591955	7.18e-46
HLA-DRB6	0.591909	7.32e-46
RAC2	0.591668	8.12e-46
NAT8B	0.591192	9.95e-46
ITGB2-AS1	0.590357	1.42e-45
PATL2	0.590279	1.47e-45
ODF3B	0.589933	1.7e-45
IPCEF1	0.58956	2e-45
SEMA4D	0.588072	3.76e-45
DTHD1	0.587908	4.02e-45
PRDM1	0.587611	4.56e-45
STAT4	0.587493	4.8e-45
C19orf38	0.587479	4.83e-45
MPEG1	0.587065	5.75e-45
LRRC25	0.58701	5.88e-45
ARHGAP25	0.586663	6.81e-45
ZBTB32	0.586397	7.62e-45
CR1L	0.586205	8.25e-45
BHLHE40-AS1	0.585419	1.15e-44
GRIN3A	0.58449	1.69e-44
GIMAP2	0.584174	1.93e-44
ARL11	0.584163	1.94e-44
CD69	0.58295	3.22e-44
PIK3R5	0.582161	4.47e-44
GPR132	0.58193	4.92e-44
ACSL5	0.581534	5.79e-44
REC8	0.581398	6.13e-44
DTX3L	0.580234	9.91e-44
LYZ	0.579942	1.12e-43
DENND1C	0.578888	1.72e-43
VAMP5	0.578534	1.99e-43
KLRC1	0.578334	2.16e-43
RAB37	0.578207	2.28e-43
TNFAIP2	0.57805	2.43e-43
BCL11B	0.578004	2.47e-43
P2RY13	0.57799	2.49e-43
GIMAP5	0.575427	7.06e-43
DOCK8	0.575367	7.24e-43
ADAP2	0.574983	8.45e-43
TMEM155	0.574694	9.5e-43
GPR174	0.574658	9.64e-43
GMFG	0.574106	1.2e-42
LILRA6	0.573904	1.31e-42
C1S	0.57383	1.35e-42
TMEM176B	0.572219	2.57e-42
TAPBPL	0.572205	2.59e-42
TNFSF14	0.571934	2.88e-42
CXorf21	0.570056	6.1e-42
LAP3	0.569401	7.92e-42
CD37	0.56895	9.47e-42
HAPLN3	0.568764	1.02e-41
PSD4	0.568702	1.04e-41
IFIT3	0.568101	1.32e-41
SRGN	0.567843	1.47e-41
SH2D2A	0.567515	1.67e-41
HLA-DQB2	0.567207	1.88e-41
PTGER4	0.567185	1.9e-41
FOXP3	0.56717	1.91e-41
SIGLEC9	0.566897	2.13e-41
SERPINA1	0.566488	2.5e-41
MIAT	0.566374	2.62e-41
CMPK2	0.565867	3.19e-41
LAMP3	0.565673	3.44e-41
LY9	0.565294	3.99e-41
LTB	0.565219	4.11e-41
SUSD3	0.564977	4.52e-41
XCR1	0.564354	5.77e-41
SAMHD1	0.563876	6.95e-41
UNQ6494	0.563313	8.65e-41
STX11	0.5629	1.02e-40
CLECL1	0.562371	1.25e-40
BLNK	0.562003	1.44e-40
MX1	0.561802	1.55e-40
RNASE6	0.561796	1.56e-40
FYB1	0.561068	2.06e-40
RCSD1	0.560884	2.22e-40
PIM2	0.560677	2.4e-40
SLAMF7	0.559477	3.81e-40
C1R	0.559291	4.09e-40
APOBR	0.559197	4.24e-40
MYO7A	0.558191	6.23e-40
HLA-DQB1-AS1	0.557974	6.77e-40
PIK3AP1	0.557438	8.3e-40
CD14	0.557038	9.67e-40
PTK2B	0.556845	1.04e-39
CD226	0.556583	1.15e-39
SELL	0.556379	1.24e-39
MZB1	0.556339	1.26e-39
LILRA1	0.556228	1.32e-39
DENND2D	0.556121	1.37e-39
AKNA	0.556053	1.41e-39
ALOX5	0.555788	1.55e-39
GTSF1L	0.55447	2.56e-39
LGALS2	0.554369	2.66e-39
ZMYND15	0.554336	2.69e-39
CD300A	0.554267	2.76e-39
LAT2	0.554082	2.96e-39
WDFY4	0.553343	3.91e-39
CFB	0.553295	3.98e-39
JCHAIN	0.553034	4.39e-39
TTC24	0.552706	4.97e-39
BTK	0.552524	5.32e-39
DHX58	0.551923	6.66e-39
GAB3	0.551407	8.08e-39
CRIP1	0.551244	8.58e-39
LY86	0.551027	9.31e-39
TOX	0.550795	1.01e-38
GPR141	0.550063	1.33e-38
VSIR	0.549905	1.41e-38
MFNG	0.549819	1.46e-38
CLEC4A	0.549735	1.51e-38
LCP2	0.549632	1.56e-38
CSF1R	0.549626	1.57e-38
FLT3LG	0.548979	1.99e-38
SIGLEC14	0.548928	2.03e-38
CSF1	0.548687	2.22e-38
TMC8	0.548593	2.3e-38
GLRX	0.54823	2.63e-38
LINC01146	0.548197	2.66e-38
SIRPB2	0.547655	3.25e-38
TLR7	0.547635	3.27e-38
FGL2	0.547363	3.62e-38
CCR1	0.547226	3.81e-38
CLEC12A	0.546948	4.22e-38
GPR18	0.546526	4.92e-38
FCER1G	0.546522	4.93e-38
P2RY8	0.546449	5.06e-38
HSD11B1	0.546218	5.51e-38
HLA-DPB2	0.545914	6.16e-38
LYN	0.545692	6.68e-38
TRAFD1	0.545372	7.51e-38
FPR3	0.545111	8.27e-38
CMKLR1	0.545102	8.3e-38
MLKL	0.544614	9.91e-38
MEI1	0.543978	1.25e-37
GPR84	0.543931	1.27e-37
DBH-AS1	0.543007	1.78e-37
IFIH1	0.542442	2.18e-37
IGFLR1	0.541806	2.75e-37
C11orf21	0.541666	2.89e-37
RNF213	0.541617	2.94e-37
CD300C	0.541168	3.46e-37
ARHGDIB	0.541072	3.58e-37
ACY3	0.541067	3.59e-37
C4orf50	0.540749	4.03e-37
GBP3	0.540585	4.27e-37
SMTNL1	0.539482	6.35e-37
LOC105369519	0.539118	7.23e-37
IFI27	0.539106	7.26e-37
C15orf48	0.539038	7.44e-37
ABCD2	0.538796	8.12e-37
LPAR5	0.538534	8.91e-37
CSF3R	0.538395	9.37e-37
LINC002481	0.537877	1.13e-36
TRIM14	0.537627	1.23e-36
TNFAIP8	0.537155	1.46e-36
UCP2	0.536745	1.69e-36
ISG15	0.536673	1.73e-36
GIMAP8	0.535271	2.84e-36
HTRA4	0.535237	2.88e-36
GATA3	0.534546	3.68e-36
C3AR1	0.534525	3.7e-36
JAK3	0.534505	3.73e-36
CEACAM21	0.534292	4.02e-36
SKAP1	0.533919	4.58e-36
DEF6	0.533083	6.15e-36
SIRPB1	0.532652	7.15e-36
TMEM176A	0.532417	7.77e-36
TNFSF8	0.532205	8.37e-36
HEATR9	0.532107	8.66e-36
FBP1	0.532101	8.68e-36
GGTA1P	0.530967	1.29e-35
SIRPD	0.530641	1.44e-35
DDX60	0.530387	1.58e-35
ZNF831	0.530384	1.58e-35
CCR7	0.530219	1.67e-35
LOC100506098	0.529885	1.88e-35
INSL3	0.529281	2.32e-35
NFKBIA	0.529063	2.5e-35
VAMP8	0.528739	2.8e-35
MEFV	0.528304	3.25e-35
BTLA	0.527886	3.75e-35
NCR3	0.527843	3.81e-35
KLRB1	0.527497	4.29e-35
CCR8	0.527426	4.4e-35
IRF5	0.527056	5e-35
PTGER2	0.526683	5.68e-35
CCL3L1	0.526259	6.57e-35
CCL3L3	0.526259	6.57e-35
SMCO4	0.526037	7.09e-35
SIGLEC7	0.525489	8.56e-35
PIK3R6	0.525487	8.56e-35
TNFRSF17	0.525195	9.46e-35
TOGARAM2	0.524765	1.1e-34
FCN1	0.524734	1.11e-34
IL2RA	0.524715	1.12e-34
RIPK3	0.524662	1.14e-34
IRF9	0.524485	1.21e-34
APOBEC3A	0.523564	1.65e-34
APOBEC3A_B	0.523564	1.65e-34
PPP1R16B	0.523035	1.98e-34
GPR31	0.522181	2.64e-34
DOK3	0.522109	2.7e-34
TLR2	0.52181	2.99e-34
CASP10	0.521793	3.01e-34
HLA-DQA2	0.521662	3.15e-34
RUFY4	0.521465	3.36e-34
CD40	0.520578	4.54e-34
GFI1	0.520181	5.18e-34
PIK3CD-AS1	0.519452	6.62e-34
CLEC10A	0.519288	7e-34
CD79A	0.519277	7.02e-34
AIM2	0.518891	7.99e-34
SIGLEC8	0.518889	8e-34
TMEM273	0.518023	1.07e-33
FLVCR2	0.517995	1.08e-33
TRG-AS1	0.516504	1.77e-33
DRAM1	0.515952	2.13e-33
CARMIL2	0.515238	2.7e-33
POU2AF1	0.515188	2.74e-33
VSIG4	0.515054	2.87e-33
SOD2	0.514655	3.27e-33
LILRA5	0.514608	3.32e-33
FUT7	0.514544	3.39e-33
MS4A4A	0.514209	3.79e-33
CCL2	0.513721	4.45e-33
LILRP2	0.513451	4.86e-33
HVCN1	0.513104	5.45e-33
ARHGAP27	0.512925	5.78e-33
RGL4	0.512852	5.92e-33
LRMP	0.51215	7.45e-33
DNAJC5B	0.51169	8.66e-33
OSCAR	0.511518	9.16e-33
EXOC3L4	0.511131	1.04e-32
MCUB	0.510806	1.16e-32
SERPINB9	0.510734	1.18e-32
CEACAM4	0.510571	1.25e-32
BST2	0.509707	1.65e-32
OAS3	0.509547	1.74e-32
PRAM1	0.509442	1.8e-32
TMEM156	0.508419	2.51e-32
NUAK2	0.508158	2.73e-32
ARRDC5	0.508137	2.75e-32
NUGGC	0.507989	2.89e-32
APOBEC3F	0.507477	3.4e-32
RELB	0.507348	3.55e-32
IFIT2	0.507256	3.65e-32
CCL25	0.50708	3.87e-32
CD180	0.50634	4.91e-32
PHF11	0.506206	5.12e-32
CCNI2	0.505999	5.47e-32
IRF2	0.505829	5.78e-32
VCAM1	0.505802	5.83e-32
XIRP1	0.505711	6.01e-32
CD200R1	0.505535	6.35e-32
LOC339192	0.504513	8.81e-32
TOX2	0.504003	1.04e-31
CLEC6A	0.503806	1.1e-31
ARHGAP45	0.50281	1.52e-31
ST8SIA4	0.502616	1.61e-31
ZNF80	0.501907	2.02e-31
LINC01281	0.501715	2.14e-31
SLAMF1	0.501536	2.27e-31
PARP15	0.501295	2.45e-31
ITM2A	0.501122	2.59e-31
MSR1	0.50055	3.1e-31
GCNT1	0.500391	3.26e-31
RGS18	0.500103	3.57e-31
IL15	0.500053	3.62e-31
NEUROG3	0.500019	3.66e-31

## Sheet: Table S2
Supplementary table 2. KEGG analysis of ETV7-related genes in the TCGA_SKCM data set
ID	Description	GeneRatio	BgRatio	pvalue	p.adjust	qvalue	geneID	Count
hsa04612	Antigen processing and presentation	35/328	78/8025	1.56531e-28	3.41238e-26	2.60336e-26	6890/925/3458/926/5721/3106/972/5720/3115/3133/3134/3123/3122/4261/3824/3117/3107/3805/3113/567/3109/3108/3111/3119/6891/1520/6892/3127/10437/7124/3105/920/3112/3821/3118	35
hsa05332	Graft-versus-host disease	26/328	41/8025	1.08085e-26	1.17813e-24	8.98816e-25	356/3458/5551/3002/3106/3115/3133/3134/3123/3122/3824/3117/3107/3113/3109/3108/3111/942/3119/3127/7124/941/3105/3112/3821/3118	26
hsa05330	Allograft rejection	25/328	38/8025	2.62143e-26	1.90491e-24	1.45329e-24	356/3458/5551/3002/3106/3115/3133/3134/3123/3122/3117/3107/3113/3109/3108/3111/942/3119/3127/7124/941/3105/3112/3118/958	25
hsa04061	Viral protein interaction with cytokine and cytokine receptor	36/328	100/8025	2.92513e-25	1.59419e-23	1.21624e-23	6352/3627/6351/4283/6373/1234/2833/3560/3561/6846/10563/6355/3587/9560/388372/7133/6375/8743/729230/3606/6348/7124/4049/8807/8740/2829/1436/1435/1230/1236/1237/6349/414062/3559/6347/6370	36
hsa04514	Cell adhesion molecules (CAMs)	42/328	147/8025	9.07616e-25	3.95721e-23	3.01902e-23	925/5133/914/201633/926/3106/3115/3683/3133/3134/3123/3122/3117/3107/29851/3113/3109/29126/3108/3111/6693/942/923/80380/3119/6614/3689/6404/5788/3127/3695/941/3385/3105/920/3112/10666/6402/64115/3118/958/7412	42
hsa04940	Type I diabetes mellitus	25/328	43/8025	2.44607e-24	8.8874e-23	6.78034e-23	356/3458/5551/3002/3106/3115/3133/3134/3123/3122/3117/3107/3113/3109/3108/3111/942/3119/3127/7124/941/4049/3105/3112/3118	25
hsa04060	Cytokine-cytokine receptor interaction	56/328	294/8025	3.36722e-23	1.04865e-21	8.0003e-22	6352/3627/3594/6351/4283/356/3458/6373/10663/1234/2833/3560/3561/939/6846/9235/3604/10563/246778/50615/3601/6355/3587/9560/388372/7133/6375/8743/729230/3606/6348/7124/10673/8784/4049/8807/920/1439/8740/4050/2829/1436/1435/1230/1441/944/1236/1237/6349/414062/608/3559/958/6347/6370/3600	56
hsa04640	Hematopoietic cell lineage	32/328	99/8025	6.83064e-21	1.6931e-19	1.2917e-19	925/914/926/915/924/3115/916/3123/2209/3122/917/3117/952/3113/3109/3108/3111/3119/921/3127/7124/920/3112/1379/951/929/1436/2323/1435/1441/3559/3118	32
hsa04658	Th1 and Th2 cell differentiation	31/328	92/8025	6.98988e-21	1.6931e-19	1.2917e-19	3594/3458/30009/915/3560/3561/3115/916/3932/3123/3122/917/3117/919/6772/3113/3109/3108/3111/3119/7535/3127/920/3112/5588/6775/2625/3718/4792/3559/3118	31
hsa05321	Inflammatory bowel disease (IBD)	26/328	65/8025	7.01267e-20	1.52876e-18	1.16632e-18	3594/3458/30009/3561/3115/3123/3122/3117/6772/50615/3113/3109/3108/3111/3119/3127/3606/64127/7124/8807/3112/6775/50943/2625/7097/3118	26
hsa04659	Th17 cell differentiation	32/328	107/8025	9.83192e-20	1.94851e-18	1.48655e-18	3594/3458/30009/915/3560/3561/3115/916/3932/3123/3122/917/3117/919/6772/50615/3113/3109/3108/3111/3119/7535/3127/920/3112/5588/50943/2625/3718/4792/3559/3118	32
hsa05169	Epstein-Barr virus infection	42/328	201/8025	4.35106e-19	7.90443e-18	6.03042e-18	3627/6890/915/3106/3115/3683/916/3133/3134/3123/3122/917/3117/919/3107/6772/3113/567/3109/3108/3111/3119/6891/6892/3127/4939/7124/4938/3105/3112/29760/695/4067/9636/3718/4792/10379/7097/3118/958/4940/5971	42
hsa05320	Autoimmune thyroid disease	23/328	53/8025	1.10465e-18	1.85241e-17	1.41323e-17	356/5551/3002/3106/3115/3133/3134/3123/3122/3117/3107/3113/3109/3108/3111/942/3119/3127/941/3105/3112/3118/958	23
hsa05323	Rheumatoid arthritis	29/328	93/8025	1.53824e-18	2.39526e-17	1.82738e-17	6352/3458/3115/3683/3123/3122/3117/3113/3109/3108/3111/942/3119/3689/3127/3606/6348/7124/941/10673/3112/4050/1435/6349/414062/7097/3118/6347/3600	29
hsa05416	Viral myocarditis	24/328	60/8025	1.9505e-18	2.73019e-17	2.0829e-17	5551/3106/3115/3683/3133/3134/3123/3122/3117/3107/3113/3109/3108/3111/942/3119/3689/3127/941/3105/3112/5880/3118/958	24
hsa04062	Chemokine signaling pathway	40/328	189/8025	2.00381e-18	2.73019e-17	2.0829e-17	6352/3627/6351/4283/6373/10663/1234/2833/6846/10563/6772/6355/653361/2793/9560/388372/7409/7454/6375/3055/3702/729230/6348/1794/2268/5880/23533/2829/2185/1230/4067/3718/1236/4792/1237/6349/414062/146850/6347/6370	40
hsa04672	Intestinal immune network for IgA production	22/328	49/8025	2.5726e-18	3.29898e-17	2.51684e-17	3115/3123/3122/3117/29851/3113/3601/3109/3108/3111/942/3119/3127/3695/941/10673/3112/608/3118/958/6370/3600	22
hsa05140	Leishmaniasis	26/328	77/8025	1.03953e-17	1.25898e-16	9.60497e-17	3458/3115/3123/2209/3122/3117/6772/3113/653361/5777/3109/3108/3111/3119/3689/2214/4689/3127/7124/4688/1536/3112/1379/4792/7097/3118	26
hsa04380	Osteoclast differentiation	31/328	128/8025	3.02974e-16	3.47623e-15	2.65207e-15	3458/55423/3932/2209/6772/8651/653361/10288/11006/10859/6688/7305/2214/4689/7124/4688/11025/102725035/79168/29760/11024/695/3937/1436/1435/10326/4792/10379/353514/126014/5971	31
hsa05150	Staphylococcus aureus infection	27/328	96/8025	4.62914e-16	5.04576e-15	3.8495e-15	3115/3683/3123/2209/3122/3117/3113/717/3109/712/3108/3111/714/713/3119/3689/2214/6404/3127/5724/3112/716/715/629/2359/719/3118	27
hsa04650	Natural killer cell mediated cytotoxicity	31/328	131/8025	6.14054e-16	6.37447e-15	4.86319e-15	356/3458/5551/3002/3106/3683/3932/3133/4068/3824/919/3107/3805/10870/5777/7409/3689/962/7305/2214/8743/7535/7124/51744/3105/5880/3821/2185/3937/2207/259197	31
hsa05340	Primary immunodeficiency	18/328	38/8025	1.02134e-15	9.92099e-15	7.56889e-15	6890/925/926/915/3561/916/3932/4261/29851/6891/5788/7535/920/29760/695/3718/958/973	18
hsa04145	Phagosome	33/328	152/8025	1.04671e-15	9.92099e-15	7.56889e-15	6890/3106/3115/3133/3134/3123/2209/3122/3117/3107/3113/11151/653361/3109/3108/3111/3119/6891/1520/3689/2214/4689/3127/64581/4688/3105/1536/3112/715/929/7097/3118/4481	33
hsa05166	Human T-cell leukemia virus 1 infection	37/328	219/8025	8.31725e-14	7.55483e-13	5.76371e-13	915/3106/3560/3561/3115/3683/916/3932/3133/3134/3123/3122/917/3117/3107/3113/3601/567/3109/3108/3111/3119/3689/6688/3127/7124/4049/3105/920/3112/3718/4792/3559/3118/958/5971/3600	37
hsa05310	Asthma	15/328	31/8025	1.79734e-13	1.54424e-12	1.17813e-12	3115/3123/3122/3117/3113/3109/3108/3111/3119/3127/7124/3112/2207/3118/958	15
hsa05152	Tuberculosis	33/328	180/8025	1.84175e-13	1.54424e-12	1.17813e-12	3458/972/3115/3123/2209/3122/4261/3117/6772/3113/11151/3587/3109/3108/3111/3119/1520/3689/2214/3127/64581/3606/26253/64127/7124/4046/3112/1379/929/2207/7097/843/3118	33
hsa05145	Toxoplasmosis	26/328	112/8025	2.46223e-13	1.98802e-12	1.51669e-12	3458/1234/3115/3123/3122/4261/3117/6772/3113/8651/3587/3109/3108/3111/3119/3127/7124/3112/330/23533/240/4792/146850/7097/3118/958	26
hsa04662	B cell receptor signaling pathway	22/328	82/8025	7.67594e-13	5.97627e-12	4.55939e-12	5777/10288/971/7409/11006/10859/84433/3635/27071/11025/102725035/8519/5880/79168/29760/118788/11024/695/4067/4792/973/353514	22
hsa05164	Influenza A	31/328	170/8025	1.20566e-12	9.06325e-12	6.9145e-12	6352/3627/356/3458/3115/3123/3122/4261/3117/6772/3113/3109/3108/3111/3119/8743/3127/3606/4939/7124/4938/91543/3112/4599/51284/64135/4792/10379/3118/6347/4940	31
hsa05322	Systemic lupus erythematosus	26/328	133/8025	1.6754e-11	1.21746e-10	9.28819e-11	3458/3115/3123/2209/3122/3117/3113/717/3109/712/3108/3111/942/714/713/6737/3119/2214/3127/7124/941/3112/716/715/3118/958	26
hsa04660	T cell receptor signaling pathway	22/328	104/8025	1.2796e-10	8.99847e-10	6.86508e-10	925/5133/3458/926/915/916/3932/917/919/29851/5777/7409/5788/7535/3702/84433/7124/10125/920/5588/3937/4792	22
hsa05170	Human immunodeficiency virus 1 infection	31/328	212/8025	4.37527e-10	2.98065e-09	2.27399e-09	6890/356/1234/915/3106/916/3133/3134/917/919/3107/567/2793/60489/6891/7133/6892/7124/164668/3105/140564/920/5880/25939/2185/4792/200315/100913187/7097/684/200316	31
hsa04064	NF-kappa B signaling pathway	21/328	104/8025	8.49849e-10	5.44903e-09	4.15715e-09	6351/3932/9560/388372/7535/84433/7124/10673/4049/330/5588/8740/4050/29760/929/695/4067/4792/958/5971/7412	21
hsa04620	Toll-like receptor signaling pathway	21/328	104/8025	8.49849e-10	5.44903e-09	4.15715e-09	6352/3627/6351/4283/6373/6772/9560/388372/942/6348/51311/7124/941/929/51284/4792/3663/6349/414062/7097/958	21
hsa05235	PD-L1 expression and PD-1 checkpoint pathway in cancer	18/328	89/8025	1.37111e-08	8.54006e-08	6.51535e-08	5133/3458/915/916/3932/917/919/6772/5777/29126/7535/116071/10125/920/5588/10538/4792/7097	18
hsa05163	Human cytomegalovirus infection	28/328	225/8025	1.15747e-07	7.00915e-07	5.3474e-07	6352/6890/6351/356/1234/3106/3133/3134/3107/3587/567/2793/9560/388372/6891/6892/6348/7124/3105/5880/5734/2185/1230/4792/5732/6349/414062/6347	28
hsa05142	Chagas disease (American trypanosomiasis)	17/328	102/8025	6.63669e-07	3.91027e-06	2.98321e-06	6352/356/3458/915/916/917/919/712/714/713/6348/7124/4792/6349/414062/7097/6347	17
hsa04621	NOD-like receptor signaling pathway	23/328	181/8025	1.12747e-06	6.46811e-06	4.93463e-06	115362/2633/6352/115361/9051/6772/2634/3606/64127/4939/838/7124/4938/1536/330/2635/4792/4210/11035/10379/9447/6347/4940	23
hsa05162	Measles	19/328	138/8025	2.97071e-06	1.66055e-05	1.26686e-05	356/915/3560/3561/916/917/6772/4939/4938/4599/51284/64135/3718/4792/3559/10379/7097/4940/6504	19
hsa05144	Malaria	11/328	50/8025	4.01681e-06	2.18916e-05	1.67015e-05	3458/3683/3689/3606/7124/1379/3820/7097/958/6347/7412	11
hsa04668	TNF signaling pathway	16/328	112/8025	1.12621e-05	5.98815e-05	4.56846e-05	3659/6352/3627/7133/64127/7124/4049/330/1435/197259/4792/11035/843/6347/7412/3600	16
hsa05168	Herpes simplex virus 1 infection	40/328	491/8025	1.89594e-05	9.84085e-05	7.50774e-05	6352/6890/356/3458/3106/972/3115/3133/3134/3123/3122/3117/3107/6772/3113/567/3109/3108/3111/3119/6891/6892/3127/4939/29992/7124/4938/4049/3105/3112/330/8740/64135/4792/10379/7097/3118/6347/684/4940	40
hsa04610	Complement and coagulation cascades	13/328	85/8025	3.61501e-05	0.000183272	0.000139822	717/712/714/713/3689/710/1379/716/5265/715/629/719/11326	13
hsa05133	Pertussis	12/328	76/8025	5.22129e-05	0.000258691	0.00019736	3659/717/712/714/713/3689/710/3394/7124/716/715/929	12
hsa04623	Cytosolic DNA-sensing pathway	10/328	63/8025	0.000210242	0.0010185	0.000777033	6352/3627/6351/81030/9560/388372/3606/4792/11035/9447	10
hsa04630	JAK-STAT signaling pathway	17/328	162/8025	0.000318521	0.00150951	0.00115163	3594/3458/3560/3561/6772/50615/3601/8651/5777/3587/1439/6775/1441/3718/3559/10379/3600	17
hsa05167	Kaposi sarcoma-associated herpesvirus infection	18/328	186/8025	0.000576607	0.00267448	0.0020404	1234/3106/3133/3134/3107/6772/2793/942/3055/3105/23533/1230/4067/4792/1237/146850/10379/131450	18
hsa04670	Leukocyte transendothelial migration	13/328	112/8025	0.000615787	0.0027967	0.00213365	3683/653361/7409/3689/4689/3702/4688/83593/1536/399/5880/2185/7412	13
hsa05143	African trypanosomiasis	7/328	37/8025	0.000637759	0.00283738	0.00216468	8542/356/3458/3620/3606/7124/7412	7
hsa05135	Yersinia infection	13/328	120/8025	0.00118398	0.00516214	0.00393828	3932/7409/7454/7535/3606/7124/5880/2533/2185/3937/4792/4210/6347	13
hsa04666	Fc gamma R-mediated phagocytosis	11/328	93/8025	0.00136547	0.0058367	0.00445292	2209/653361/7409/7454/2214/3055/5788/1794/3635/5880/4067	11
hsa04664	Fc epsilon RI signaling pathway	9/328	68/8025	0.00167257	0.00701191	0.0053495	7409/3635/7124/5880/240/695/3937/2207/4067	9
hsa04625	C-type lectin receptor signaling pathway	11/328	104/8025	0.00335468	0.0137985	0.0105271	3659/6772/64581/26253/7124/4046/2207/4792/10379/5971/93978	11
hsa05134	Legionellosis	7/328	57/8025	0.00815386	0.0329174	0.0251133	3689/3606/7124/1379/929/4792/7097	7
hsa03050	Proteasome	6/328	45/8025	0.00944373	0.0374315	0.0285571	5698/3458/5721/5720/5699/5696	6
hsa04217	Necroptosis	13/328	159/8025	0.0131431	0.051164	0.0390339	356/3458/6772/81030/8743/7124/1536/330/6775/197259/3718/11035/10379	13

## Sheet: Table S3
Supplementary table 3. GSEA of high- and low-ETV7 groups in the TCGA_SKCM and GSE65094 cohorts
	GSE65904			TCGA_SKCM
Term	NES	NOM p-val	FDR q-val	NES	NOM p-val	FDR q-val
KEGG_ALLOGRAFT_REJECTION	1.47135	0.0019305	0.147241	2.11465	0	0.000345
KEGG_ANTIGEN_PROCESSING_AND_PRESENTATION	1.70414	0	0.0389083	2.63192	0	0
KEGG_APOPTOSIS	1.57867	0.0136187	0.109378	1.97974	0	0.00224147
KEGG_ASTHMA	1.49782	0.00385357	0.136237	2.24656	0	9.71e-05
KEGG_AUTOIMMUNE_THYROID_DISEASE	1.56361	0	0.113332	2.37174	0	0
KEGG_B_CELL_RECEPTOR_SIGNALING_PATHWAY	1.61177	0.00192678	0.0941474	2.09439	0	0.000521
KEGG_CELL_ADHESION_MOLECULES_CAMS	1.45078	0.0275049	0.163154	2.52006	0	0
KEGG_CHEMOKINE_SIGNALING_PATHWAY	1.70881	0	0.0411294	2.47081	0	0
KEGG_CYTOKINE_CYTOKINE_RECEPTOR_INTERACTION	1.58119	0.00596422	0.113536	2.65618	0	0
KEGG_CYTOSOLIC_DNA_SENSING_PATHWAY	1.85764	0	0.0223359	2.18257	0	0.000184
KEGG_FC_EPSILON_RI_SIGNALING_PATHWAY	1.63496	0.00397614	0.079153	1.95309	0	0.00310085
KEGG_FC_GAMMA_R_MEDIATED_PHAGOCYTOSIS	1.49733	0.0250482	0.132258	1.75763	0.00429185	0.0233995
KEGG_GRAFT_VERSUS_HOST_DISEASE	1.4823	0	0.14008	2.16409	0	0.000174
KEGG_HEMATOPOIETIC_CELL_LINEAGE	1.55011	0	0.111396	2.43728	0	0
KEGG_INTESTINAL_IMMUNE_NETWORK_FOR_IGA_PRODUCTION	1.51595	0	0.139853	2.27605	0	0.000104
KEGG_JAK_STAT_SIGNALING_PATHWAY	1.49787	0.044316	0.14118	2.37617	0	0
KEGG_LEISHMANIA_INFECTION	1.55278	0.00193424	0.114446	2.38074	0	0
KEGG_LEUKOCYTE_TRANSENDOTHELIAL_MIGRATION	1.44243	0.0357853	0.169262	2.03947	0	0.000801
KEGG_NATURAL_KILLER_CELL_MEDIATED_CYTOTOXICITY	1.76114	0	0.0286366	2.5893	0	0
KEGG_NOD_LIKE_RECEPTOR_SIGNALING_PATHWAY	1.71932	0	0.0408568	2.33857	0	0.000129
KEGG_PRIMARY_IMMUNODEFICIENCY	1.48687	0	0.139672	2.13386	0	0.000296
KEGG_PROTEASOME	1.77762	0.00210084	0.0327368	1.95561	0.00203252	0.00304999
KEGG_RIG_I_LIKE_RECEPTOR_SIGNALING_PATHWAY	1.95387	0	0.0161284	2.11589	0	0.000362
KEGG_SYSTEMIC_LUPUS_ERYTHEMATOSUS	1.77306	0.00197628	0.0298831	2.22694	0.0019084	9.14e-05
KEGG_T_CELL_RECEPTOR_SIGNALING_PATHWAY	1.69435	0	0.0402137	2.30812	0	0.00012
KEGG_TOLL_LIKE_RECEPTOR_SIGNALING_PATHWAY	1.80157	0	0.0301752	2.45194	0	0
KEGG_TRYPTOPHAN_METABOLISM	1.50608	0.0210325	0.141163	1.85963	0.00191939	0.0091657
KEGG_TYPE_I_DIABETES_MELLITUS	1.53307	0	0.125127	2.27842	0	0.000111
KEGG_VIRAL_MYOCARDITIS	1.57697	0.00184162	0.104728	2.46708	0	0
